# Supplementary material for: Serum Antioxidant Capacity Predicts Prognosis in Patients with Metastatic Colorectal Cancer: An Original Cohort Study
Source: Antioxidants (Basel). 2026 May 8;15(5):595. doi: 10.3390/antiox15050595 (PMC13203352; doi:10.3390/antiox15050595)
Supplement: Supplementary file 1 [file antioxidants-15-00595-s001.zip]

Archive with 1 entries (1 files):
- antioxidants-4255796-supplementary.pdf
